# Supplementary material for: Sedentary Behavior, Physical Activity, and Hypertension: Genetic Liability and the Role of Metabolic Factors
Source: Clin Cardiol. 2026 Jun 15;49(6):e70380. doi: 10.1002/clc.70380 (PMC13267988; doi:10.1002/clc.70380)
Supplement: Supplementary file 3 — Table S1: Initial genome‐wide significant instrumental variables for each exposure. [file CLC-49-e70380-s007.xlsx]

## Sheet: TableS1
Table S1 Initial genome-wide significant instrumental variables for each exposure
exposure	SNP	effect allele	other allele	eaf	beta	se	pval
Leisure screen time	rs4483592	T	C	0.1633	0.036	0.0052	3.97e-12
Leisure screen time	rs10400776	A	C	0.2593	-0.0259	0.0044	3.45e-09
Leisure screen time	rs74996610	C	G	0.9545	-0.0513	0.0093	3.12e-08
Leisure screen time	rs62068672	T	C	0.798	0.0263	0.0048	4.09e-08
Leisure screen time	rs1391954	T	G	0.4439	0.0245	0.004	1.51e-09
Leisure screen time	rs7991062	C	G	0.6577	-0.0335	0.0041	1.32e-16
Leisure screen time	rs56151256	A	C	0.7498	0.0285	0.0044	1.17e-10
Leisure screen time	rs7969719	T	C	0.3131	0.0271	0.0037	4.46e-13
Leisure screen time	rs68049022	T	C	0.7981	0.0314	0.0048	6.18e-11
Leisure screen time	rs1736523	C	G	0.5544	0.0216	0.0039	2.75e-08
Leisure screen time	rs10765775	A	G	0.3915	-0.0223	0.0039	9.8e-09
Leisure screen time	rs71658797	A	T	0.1223	0.0373	0.0058	1.81e-10
Leisure screen time	rs4311996	A	T	0.3873	-0.0217	0.0039	3.56e-08
Leisure screen time	rs2667382	A	T	0.4719	0.0224	0.0039	6.7e-09
Leisure screen time	rs10792966	C	G	0.6876	0.0237	0.0041	1.06e-08
Leisure screen time	rs73405293	A	G	0.147	-0.0308	0.0054	1.35e-08
Leisure screen time	rs12324720	A	G	0.1756	-0.0271	0.0046	3.53e-09
Leisure screen time	rs61813324	T	C	0.1361	0.031	0.0057	4.37e-08
Leisure screen time	rs6674314	A	G	0.8134	0.0274	0.0049	2.3e-08
Leisure screen time	rs3781412	A	G	0.6005	-0.0208	0.0036	8.38e-09
Leisure screen time	rs841020	T	C	0.1923	0.0269	0.0044	1.15e-09
Leisure screen time	rs4889530	A	T	0.3812	-0.0253	0.0039	1.32e-10
Leisure screen time	rs10772643	T	C	0.8923	-0.0385	0.0062	5.88e-10
Leisure screen time	rs1802669	A	G	0.3409	0.0384	0.0041	2.39e-21
Leisure screen time	rs657412	T	G	0.1047	-0.033	0.0058	1.4e-08
Leisure screen time	rs10253861	A	G	0.5514	-0.0198	0.0035	1.48e-08
Leisure screen time	rs73420302	C	G	0.1785	-0.03	0.0051	3.04e-09
Leisure screen time	rs78451709	T	C	0.7954	-0.0277	0.0048	9.66e-09
Leisure screen time	rs17621391	T	C	0.7351	0.0243	0.0041	2.11e-09
Leisure screen time	rs2964252	A	G	0.3158	-0.0235	0.0037	3.16e-10
Leisure screen time	rs558134	T	C	0.3835	-0.0225	0.0036	5.05e-10
Leisure screen time	rs1362910	A	G	0.4188	0.0253	0.0035	1.03e-12
Leisure screen time	rs2473977	A	T	0.3862	0.0195	0.0036	4.6e-08
Leisure screen time	rs1188887	T	C	0.6673	0.0258	0.0041	2.47e-10
Leisure screen time	rs10059100	A	G	0.6074	-0.0215	0.0039	4.68e-08
Leisure screen time	rs76602404	T	C	0.2194	-0.0266	0.0049	4.38e-08
Leisure screen time	rs11972285	A	G	0.8456	0.0384	0.0056	5.13e-12
Leisure screen time	rs421151	A	G	0.9161	-0.036	0.0063	1.09e-08
Leisure screen time	rs9278004	A	G	0.1487	0.0394	0.0057	3.23e-12
Leisure screen time	rs13235840	A	T	0.8186	-0.0313	0.005	3.48e-10
Leisure screen time	rs364789	A	G	0.7568	0.0275	0.0044	2.79e-10
Leisure screen time	rs6556840	A	G	0.3366	0.0204	0.0037	4.32e-08
Leisure screen time	rs58087899	A	G	0.4556	-0.0222	0.004	4.35e-08
Leisure screen time	rs3791033	T	C	0.669	0.0331	0.0041	3.66e-16
Leisure screen time	rs12062845	A	C	0.2158	0.0281	0.0042	2.41e-11
Leisure screen time	rs12425850	T	C	0.286	-0.0236	0.0039	1.37e-09
Leisure screen time	rs3759344	A	G	0.1063	0.0452	0.0062	4.26e-13
Leisure screen time	rs4303732	T	C	0.598	0.0265	0.0035	5.37e-14
Leisure screen time	rs36079846	T	C	0.5205	-0.0239	0.0038	4.52e-10
Leisure screen time	rs62134209	A	G	0.953	0.0538	0.0091	3.28e-09
Leisure screen time	rs10889193	A	C	0.5547	0.0243	0.0039	4.94e-10
Leisure screen time	rs6727997	A	G	0.3445	-0.0208	0.0037	2.04e-08
Leisure screen time	rs114590429	A	C	0.1157	0.0376	0.006	3.03e-10
Leisure screen time	rs13017586	A	G	0.8493	-0.0401	0.0054	8.25e-14
Leisure screen time	rs2738284	A	G	0.3291	-0.0215	0.0037	7.05e-09
Leisure screen time	rs17801257	A	G	0.1247	-0.0292	0.0053	2.92e-08
Leisure screen time	rs12617870	T	G	0.5377	0.0263	0.0035	6.62e-14
Leisure screen time	rs197439	A	G	0.6007	-0.0259	0.0039	3.29e-11
Leisure screen time	rs6685030	A	G	0.48	-0.0217	0.0035	5.27e-10
Leisure screen time	rs11587591	A	G	0.7344	0.0219	0.0039	2.23e-08
Leisure screen time	rs1017550	A	G	0.5864	0.0196	0.0035	2.85e-08
Leisure screen time	rs11074658	T	C	0.5913	-0.0239	0.0039	9.21e-10
Leisure screen time	rs1860337	T	C	0.5953	-0.0253	0.0039	9.08e-11
Leisure screen time	rs4460001	A	C	0.4324	-0.0193	0.0035	4.45e-08
Leisure screen time	rs892087	T	C	0.6335	-0.0284	0.004	9.98e-13
Leisure screen time	rs12463321	A	G	0.1478	-0.0317	0.0055	6.99e-09
Leisure screen time	rs6857	T	C	0.1689	-0.0369	0.0047	5.8e-15
Leisure screen time	rs12981974	C	G	0.1361	0.0337	0.0058	8.57e-09
Leisure screen time	rs12962050	A	G	0.647	-0.0234	0.0036	1.18e-10
Leisure screen time	rs6102913	T	C	0.4736	-0.0193	0.0035	2.97e-08
Leisure screen time	rs10189857	A	G	0.5653	-0.0274	0.0035	7.8e-15
Leisure screen time	rs9867121	A	C	0.1829	-0.0317	0.005	2.02e-10
Leisure screen time	rs6010651	A	C	0.6201	0.0235	0.004	3.34e-09
Leisure screen time	rs6073637	A	C	0.5235	-0.0225	0.0038	4.59e-09
Leisure screen time	rs469565	T	C	0.7735	-0.0259	0.0046	1.51e-08
Leisure screen time	rs62151809	T	C	0.4526	0.0228	0.0039	3.9e-09
Leisure screen time	rs7430216	T	C	0.2227	0.025	0.0042	2.5e-09
Leisure screen time	rs13089152	T	C	0.6691	-0.0234	0.0041	1.53e-08
Leisure screen time	rs7616518	A	G	0.4499	0.0196	0.0035	2.6e-08
Leisure screen time	rs13107325	T	C	0.0744	0.0404	0.0067	1.79e-09
Leisure screen time	rs9713906	A	T	0.7409	-0.0235	0.004	3.86e-09
Leisure screen time	rs7615206	T	C	0.5703	-0.0345	0.0035	1.5e-22
Leisure screen time	rs62244886	C	G	0.6038	0.0239	0.0039	1.24e-09
Leisure screen time	rs1375561	T	C	0.6534	0.0232	0.0037	2.55e-10
Leisure screen time	rs10222987	A	G	0.6355	-0.0209	0.0036	9.02e-09
Leisure screen time	rs76267866	A	T	0.7923	-0.0297	0.0047	3.53e-10
Leisure screen time	rs396321	T	C	0.5128	-0.0213	0.0035	1.29e-09
Leisure screen time	rs249960	A	G	0.8178	0.0298	0.005	2.43e-09
Leisure screen time	rs58541850	A	G	0.0585	0.0522	0.0082	1.72e-10
Leisure screen time	rs7627290	A	G	0.5413	-0.0231	0.0039	2.36e-09
Leisure screen time	rs743699	A	G	0.7433	-0.0267	0.0044	1.18e-09
Leisure screen time	rs4416502	A	G	0.1996	0.0291	0.0048	1.38e-09
Leisure screen time	rs113838095	T	C	0.6684	-0.0321	0.0043	6.88e-14
Leisure screen time	rs13188731	A	T	0.3671	0.0218	0.004	4.54e-08
Leisure screen time	rs12214364	T	G	0.5869	-0.0197	0.0036	4.87e-08
Leisure screen time	rs1947066	A	G	0.8028	0.0298	0.0044	8.54e-12
Leisure screen time	rs6457816	T	C	0.9343	-0.0414	0.007	3.97e-09
Leisure screen time	rs7821826	T	C	0.4925	0.0207	0.0035	3.25e-09
Leisure screen time	rs12206846	A	G	0.4054	0.0199	0.0036	2.1e-08
Leisure screen time	rs2529484	C	G	0.3515	0.0221	0.0036	1.39e-09
Leisure screen time	rs34864022	A	G	0.9341	-0.0483	0.0078	4.71e-10
Leisure screen time	rs16896229	T	C	0.1357	0.03	0.0051	3.8e-09
Leisure screen time	rs12678836	A	C	0.424	0.0232	0.0035	5.37e-11
Leisure screen time	rs13301354	T	C	0.3769	-0.0211	0.0037	1.22e-08
Leisure screen time	rs72671494	T	C	0.8595	-0.0349	0.0056	5.72e-10
Leisure screen time	rs2783992	T	C	0.5385	-0.0242	0.0038	3.36e-10
Leisure screen time	rs1999065	T	C	0.3377	0.0249	0.0037	1.24e-11
Leisure screen time	rs28458909	T	C	0.1229	0.0364	0.0059	5.48e-10
Leisure screen time	rs7875078	A	C	0.4517	0.0204	0.0035	7.41e-09
Leisure screen time	rs61166637	C	G	0.6711	0.0242	0.0043	1.48e-08
Leisure screen time	rs262890	A	G	0.7003	-0.0344	0.0042	2.06e-16
Leisure screen time	rs57092155	T	C	0.7826	-0.0268	0.0047	8.8e-09
Leisure screen time	rs10041724	T	C	0.8071	0.0249	0.0044	1.51e-08
Leisure screen time	rs1445979	A	T	0.3862	0.0196	0.0036	3.74e-08
Leisure screen time	rs78394231	T	C	0.9015	-0.0381	0.0065	3.53e-09
Moderate-to-vigorous intensity physical activity during leisure time	rs568546	T	C	0.5206	0.0237	0.0041	5.89e-09
Moderate-to-vigorous intensity physical activity during leisure time	rs1424751	C	G	0.4375	-0.0245	0.0044	2.53e-08
Moderate-to-vigorous intensity physical activity during leisure time	rs6427178	A	G	0.5318	0.0229	0.0041	1.71e-08
Moderate-to-vigorous intensity physical activity during leisure time	rs9903845	A	C	0.3104	-0.02	0.0034	6.05e-09
Moderate-to-vigorous intensity physical activity during leisure time	rs1625595	T	C	0.4748	-0.0213	0.0032	1.9e-11
Moderate-to-vigorous intensity physical activity during leisure time	rs385301	T	C	0.2637	-0.0284	0.0047	1.6e-09
Moderate-to-vigorous intensity physical activity during leisure time	rs13201721	T	C	0.7364	0.0255	0.004	1.83e-10
Moderate-to-vigorous intensity physical activity during leisure time	rs336620	C	G	0.3016	0.0243	0.0044	4.05e-08
Moderate-to-vigorous intensity physical activity during leisure time	rs12357890	A	G	0.4431	0.0225	0.0041	4.77e-08
Moderate-to-vigorous intensity physical activity during leisure time	rs4352559	T	C	0.4964	0.018	0.0032	1.65e-08
Moderate-to-vigorous intensity physical activity during leisure time	rs4865512	A	G	0.6124	0.024	0.0042	7.68e-09
Moderate-to-vigorous intensity physical activity during leisure time	rs7613360	T	C	0.3963	-0.0247	0.0042	2.77e-09
Moderate-to-vigorous intensity physical activity during leisure time	rs1691471	T	C	0.3759	0.0379	0.0042	1.73e-19
Moderate-to-vigorous intensity physical activity during leisure time	rs1160545	T	C	0.4025	0.0249	0.0041	1.73e-09
Moderate-to-vigorous intensity physical activity during leisure time	rs2668196	A	T	0.1908	-0.0227	0.004	2.09e-08
Moderate-to-vigorous intensity physical activity during leisure time	rs370935521	T	C	0.0926	0.0434	0.0075	8.25e-09
Sedentary behavior at work	rs1446951	A	C	0.566	-0.0243	0.0042	1.04e-08
Sedentary behavior at work	rs4596363	A	G	0.3116	-0.0327	0.0058	1.56e-08
Sedentary behavior at work	rs4518438	T	C	0.468	0.026	0.0042	4.41e-10
Sedentary behavior at work	rs2265951	A	G	0.312	0.0317	0.0058	4.6e-08
Sedentary behavior at work	rs79248502	C	G	0.9407	-0.0655	0.0118	3.03e-08
Sedentary behavior at work	rs8450	A	G	0.3048	-0.0315	0.005	2.47e-10
Sedentary behavior at work	rs995638	A	G	0.3939	-0.0237	0.0043	2.53e-08
Sedentary behavior at work	rs13316695	C	G	0.7075	-0.0354	0.0061	6.31e-09
Sedentary behavior at work	rs9482120	A	C	0.6029	-0.0536	0.0057	3.44e-21
