# Supplementary material for: Sedentary Behavior, Physical Activity, and Hypertension: Genetic Liability and the Role of Metabolic Factors
Source: Clin Cardiol. 2026 Jun 15;49(6):e70380. doi: 10.1002/clc.70380 (PMC13267988; doi:10.1002/clc.70380)
Supplement: Supplementary file 4 — Table S2: Excluded instrumental variables and reasons for exclusion. [file CLC-49-e70380-s001.xlsx]

## Sheet: TableS2
Table S2 Excluded instrumental variables and reasons for exclusion
exposure	SNP	effect allele	other allele	eaf	beta	se	pval	Reasons for exclusion	GWAS Trait
Leisure screen time	rs71658797	A	T	0.1223	0.0373	0.0058	1.81e-10	confounding factors	Diastolic blood pressure，Body mass index
Leisure screen time	rs1362910	A	G	0.4188	0.0253	0.0035	1.03e-12	confounding factors	Body mass index
Leisure screen time	rs4303732	T	C	0.598	0.0265	0.0035	5.37e-14	confounding factors	Body mass index
Leisure screen time	rs6857	T	C	0.1689	-0.0369	0.0047	5.8e-15	confounding factors	Body mass index，LDL cholesterol levels，Type 2 diabetes
Leisure screen time	rs13107325	T	C	0.0744	0.0404	0.0067	1.79e-09	confounding factors	Body mass index，LDL cholesterol levels，Blood pressure，Type 2 diabetes，Alcohol consumption
Leisure screen time	rs1375561	T	C	0.6534	0.0232	0.0037	2.55e-10	confounding factors	Body mass index
Leisure screen time	rs10400776	A	C	0.2593	-0.0259	0.0044	3.45e-09	RadialMR Outlier
Leisure screen time	rs74996610	C	G	0.9545	-0.0513	0.0093	3.12e-08	RadialMR Outlier
Leisure screen time	rs7969719	T	C	0.3131	0.0271	0.0037	4.46e-13	RadialMR Outlier
Leisure screen time	rs68049022	T	C	0.7981	0.0314	0.0048	6.18e-11	RadialMR Outlier
Leisure screen time	rs6674314	A	G	0.8134	0.0274	0.0049	2.3e-08	RadialMR Outlier
Leisure screen time	rs3781412	A	G	0.6005	-0.0208	0.0036	8.38e-09	RadialMR Outlier
Leisure screen time	rs1802669	A	G	0.3409	0.0384	0.0041	2.39e-21	RadialMR Outlier
Leisure screen time	rs62134209	A	G	0.953	0.0538	0.0091	3.28e-09	RadialMR Outlier
Leisure screen time	rs12617870	T	G	0.5377	0.0263	0.0035	6.62e-14	RadialMR Outlier
Leisure screen time	rs11587591	A	G	0.7344	0.0219	0.0039	2.23e-08	RadialMR Outlier
Leisure screen time	rs892087	T	C	0.6335	-0.0284	0.004	9.98e-13	RadialMR Outlier
Leisure screen time	rs469565	T	C	0.7735	-0.0259	0.0046	1.51e-08	RadialMR Outlier
Leisure screen time	rs249960	A	G	0.8178	0.0298	0.005	2.43e-09	RadialMR Outlier
Leisure screen time	rs12206846	A	G	0.4054	0.0199	0.0036	2.1e-08	RadialMR Outlier
Moderate-to-vigorous intensity physical activity during leisure time	rs12357890	A	G	0.4431	0.0225	0.0041	4.77e-08	confounding factors	Body mass index，Triglycerides
