# Supplementary material for: Sedentary Behavior, Physical Activity, and Hypertension: Genetic Liability and the Role of Metabolic Factors
Source: Clin Cardiol. 2026 Jun 15;49(6):e70380. doi: 10.1002/clc.70380 (PMC13267988; doi:10.1002/clc.70380)
Supplement: Supplementary file 5 — Table S3: Final instrumental variables used in the primary MR analyses, with SNP‐level F‐statistics and R2. [file CLC-49-e70380-s004.xlsx]

## Sheet: TableS3
Table S3 Final instrumental variables used in the primary MR analyses, with SNP-level F-statistics and R²
exposure	SNP	effect allele	other allele	beta	eaf	se	pval	R2	F
Leisure screen time	rs10041724	T	C	0.0249	0.8071	0.0044	1.51e-08	0.000193058	101.47
Leisure screen time	rs10059100	A	G	-0.0215	0.6074	0.0039	4.68e-08	0.000220461	103.402
Leisure screen time	rs1017550	A	G	0.0196	0.5864	0.0035	2.85e-08	0.000186345	97.9402
Leisure screen time	rs10189857	A	G	-0.0274	0.5653	0.0035	7.8e-15	0.000368977	193.965
Leisure screen time	rs10222987	A	G	-0.0209	0.6355	0.0036	9.02e-09	0.000202365	106.035
Leisure screen time	rs10253861	A	G	-0.0198	0.5514	0.0035	1.48e-08	0.000193948	101.937
Leisure screen time	rs10765775	A	G	-0.0223	0.3915	0.0039	9.8e-09	0.000236937	113.986
Leisure screen time	rs10772643	T	C	-0.0385	0.8923	0.0062	5.88e-10	0.000284891	133.63
Leisure screen time	rs10792966	C	G	0.0237	0.6876	0.0041	1.06e-08	0.000241309	113.182
Leisure screen time	rs11074658	T	C	-0.0239	0.5913	0.0039	9.21e-10	0.000276082	129.497
Leisure screen time	rs114590429	A	C	0.0376	0.1157	0.006	3.03e-10	0.000289293	135.695
Leisure screen time	rs1188887	T	C	0.0258	0.6673	0.0041	2.47e-10	0.000295558	138.635
Leisure screen time	rs12062845	A	C	0.0281	0.2158	0.0042	2.41e-11	0.000267252	140.71
Leisure screen time	rs12214364	T	G	-0.0197	0.5869	0.0036	4.87e-08	0.000188184	98.9048
Leisure screen time	rs12324720	A	G	-0.0271	0.1756	0.0046	3.53e-09	0.000212633	111.76
Leisure screen time	rs12425850	T	C	-0.0236	0.286	0.0039	1.37e-09	0.000227467	119
Leisure screen time	rs12463321	A	G	-0.0317	0.1478	0.0055	6.99e-09	0.000253142	118.734
Leisure screen time	rs12678836	A	C	0.0232	0.424	0.0035	5.37e-11	0.000262902	137.84
Leisure screen time	rs12962050	A	G	-0.0234	0.647	0.0036	1.18e-10	0.000250116	131.466
Leisure screen time	rs13017586	A	G	-0.0401	0.8493	0.0054	8.25e-14	0.000411617	193.096
Leisure screen time	rs13089152	T	C	-0.0234	0.6691	0.0041	1.53e-08	0.000242465	113.725
Leisure screen time	rs13188731	A	T	0.0218	0.3671	0.004	4.54e-08	0.000220832	103.576
Leisure screen time	rs13235840	A	T	-0.0313	0.8186	0.005	3.48e-10	0.000290956	136.475
Leisure screen time	rs13301354	T	C	-0.0211	0.3769	0.0037	1.22e-08	0.000209112	108.741
Leisure screen time	rs1391954	T	G	0.0245	0.4439	0.004	1.51e-09	0.000296347	131.219
Leisure screen time	rs1445979	A	T	0.0196	0.3862	0.0036	3.74e-08	0.00018213	95.7247
Leisure screen time	rs16896229	T	C	0.03	0.1357	0.0051	3.8e-09	0.000211114	110.444
Leisure screen time	rs17621391	T	C	0.0243	0.7351	0.0041	2.11e-09	0.00022997	120.873
Leisure screen time	rs17801257	A	G	-0.0292	0.1247	0.0053	2.92e-08	0.000186131	97.8273
Leisure screen time	rs1860337	T	C	-0.0253	0.5953	0.0039	9.08e-11	0.000308418	144.669
Leisure screen time	rs1947066	A	G	0.0298	0.8028	0.0044	8.54e-12	0.000281175	147.796
Leisure screen time	rs197439	A	G	-0.0259	0.6007	0.0039	3.29e-11	0.0003218	151.233
Leisure screen time	rs1999065	T	C	0.0249	0.3377	0.0037	1.24e-11	0.000277341	146.123
Leisure screen time	rs2529484	C	G	0.0221	0.3515	0.0036	1.39e-09	0.000222664	117.033
Leisure screen time	rs262890	A	G	-0.0344	0.7003	0.0042	2.06e-16	0.000496727	233.042
Leisure screen time	rs2738284	A	G	-0.0215	0.3291	0.0037	7.05e-09	0.000204123	106.904
Leisure screen time	rs2783992	T	C	-0.0242	0.5385	0.0038	3.36e-10	0.000291084	136.535
Leisure screen time	rs28458909	T	C	0.0364	0.1229	0.0059	5.48e-10	0.00028565	133.986
Leisure screen time	rs2964252	A	G	-0.0235	0.3158	0.0037	3.16e-10	0.00023865	125.438
Leisure screen time	rs34864022	A	G	-0.0483	0.9341	0.0078	4.71e-10	0.000287212	134.719
Leisure screen time	rs36079846	T	C	-0.0239	0.5205	0.0038	4.52e-10	0.000285125	133.739
Leisure screen time	rs364789	A	G	0.0275	0.7568	0.0044	2.79e-10	0.000278381	134.353
Leisure screen time	rs3759344	A	G	0.0452	0.1063	0.0062	4.26e-13	0.000388179	182.096
Leisure screen time	rs3791033	T	C	0.0331	0.669	0.0041	3.66e-16	0.000485222	228.071
Leisure screen time	rs396321	T	C	-0.0213	0.5128	0.0035	1.29e-09	0.000226696	118.338
Leisure screen time	rs421151	A	G	-0.036	0.9161	0.0063	1.09e-08	0.000199223	104.446
Leisure screen time	rs4416502	A	G	0.0291	0.1996	0.0048	1.38e-09	0.000270572	126.912
Leisure screen time	rs4460001	A	C	-0.0193	0.4324	0.0035	4.45e-08	0.000182841	96.0983
Leisure screen time	rs4483592	T	C	0.036	0.1633	0.0052	3.97e-12	0.000354153	166.129
Leisure screen time	rs558134	T	C	-0.0225	0.3835	0.0036	5.05e-10	0.000239383	125.82
Leisure screen time	rs56151256	A	C	0.0285	0.7498	0.0044	1.17e-10	0.000304756	142.95
Leisure screen time	rs57092155	T	C	-0.0268	0.7826	0.0047	8.8e-09	0.000244399	114.632
Leisure screen time	rs58087899	A	G	-0.0222	0.4556	0.004	4.35e-08	0.000244477	108.246
Leisure screen time	rs6010651	A	C	0.0235	0.6201	0.004	3.34e-09	0.000260194	122.042
Leisure screen time	rs6073637	A	C	-0.0225	0.5235	0.0038	4.59e-09	0.000252566	118.464
Leisure screen time	rs6102913	T	C	-0.0193	0.4736	0.0035	2.97e-08	0.000185726	97.6146
Leisure screen time	rs61166637	C	G	0.0242	0.6711	0.0043	1.48e-08	0.000258531	114.47
Leisure screen time	rs62151809	T	C	0.0228	0.4526	0.0039	3.9e-09	0.000257584	120.818
Leisure screen time	rs62244886	C	G	0.0239	0.6038	0.0039	1.24e-09	0.000273296	128.19
Leisure screen time	rs6457816	T	C	-0.0414	0.9343	0.007	3.97e-09	0.000210418	110.595
Leisure screen time	rs6556840	A	G	0.0204	0.3366	0.0037	4.32e-08	0.000185857	97.6807
Leisure screen time	rs657412	T	G	-0.033	0.1047	0.0058	1.4e-08	0.000204161	107.306
Leisure screen time	rs6685030	A	G	-0.0217	0.48	0.0035	5.27e-10	0.000235068	123.762
Leisure screen time	rs6727997	A	G	-0.0208	0.3445	0.0037	2.04e-08	0.000195397	102.699
Leisure screen time	rs72671494	T	C	-0.0349	0.8595	0.0056	5.72e-10	0.000294173	137.985
Leisure screen time	rs73405293	A	G	-0.0308	0.147	0.0054	1.35e-08	0.000237902	111.584
Leisure screen time	rs73420302	C	G	-0.03	0.1785	0.0051	3.04e-09	0.000263948	123.804
Leisure screen time	rs7430216	T	C	0.025	0.2227	0.0042	2.5e-09	0.000216381	113.2
Leisure screen time	rs743699	A	G	-0.0267	0.7433	0.0044	1.18e-09	0.000272046	127.603
Leisure screen time	rs7615206	T	C	-0.0345	0.5703	0.0035	1.5e-22	0.00058336	304.629
Leisure screen time	rs7616518	A	G	0.0196	0.4499	0.0035	2.6e-08	0.000190152	99.9408
Leisure screen time	rs76267866	A	T	-0.0297	0.7923	0.0047	3.53e-10	0.000290315	136.174
Leisure screen time	rs76602404	T	C	-0.0266	0.2194	0.0049	4.38e-08	0.000242359	107.307
Leisure screen time	rs78394231	T	C	-0.0381	0.9015	0.0065	3.53e-09	0.000257799	120.919
Leisure screen time	rs78451709	T	C	-0.0277	0.7954	0.0048	9.66e-09	0.000249736	117.136
Leisure screen time	rs7875078	A	C	0.0204	0.4517	0.0035	7.41e-09	0.000206138	108.6
Leisure screen time	rs7991062	C	G	-0.0335	0.6577	0.0041	1.32e-16	0.000505306	237.069
Leisure screen time	rs841020	T	C	0.0269	0.1923	0.0044	1.15e-09	0.000224783	118.148
Leisure screen time	rs9278004	A	G	0.0394	0.1487	0.0057	3.23e-12	0.000393021	174.042
Leisure screen time	rs9713906	A	T	-0.0235	0.7409	0.004	3.86e-09	0.000212028	111.442
Leisure screen time	rs9867121	A	C	-0.0317	0.1829	0.005	2.02e-10	0.000300357	140.886
Moderate-to-vigorous intensity physical activity during leisure time	rs1160545	T	C	0.0249	0.4025	0.0041	1.73e-09	0.000298217	144.31
Moderate-to-vigorous intensity physical activity during leisure time	rs13201721	T	C	0.0255	0.7364	0.004	1.83e-10	0.000252447	131.961
Moderate-to-vigorous intensity physical activity during leisure time	rs1625595	T	C	-0.0213	0.4748	0.0032	1.9e-11	0.000226269	134.106
Moderate-to-vigorous intensity physical activity during leisure time	rs1691471	T	C	0.0379	0.3759	0.0042	1.73e-19	0.000673961	326.259
Moderate-to-vigorous intensity physical activity during leisure time	rs2668196	A	T	-0.0227	0.1908	0.004	2.09e-08	0.000159117	95.7723
Moderate-to-vigorous intensity physical activity during leisure time	rs336620	C	G	0.0243	0.3016	0.0044	4.05e-08	0.000248759	120.371
Moderate-to-vigorous intensity physical activity during leisure time	rs385301	T	C	-0.0284	0.2637	0.0047	1.6e-09	0.000313207	144.666
Moderate-to-vigorous intensity physical activity during leisure time	rs4352559	T	C	0.018	0.4964	0.0032	1.65e-08	0.000161992	97.2041
Moderate-to-vigorous intensity physical activity during leisure time	rs4865512	A	G	0.024	0.6124	0.0042	7.68e-09	0.000273446	132.32
Moderate-to-vigorous intensity physical activity during leisure time	rs568546	T	C	0.0237	0.5206	0.0041	5.89e-09	0.000280368	135.671
Moderate-to-vigorous intensity physical activity during leisure time	rs6427178	A	G	0.0229	0.5318	0.0041	1.71e-08	0.000261144	126.592
Moderate-to-vigorous intensity physical activity during leisure time	rs7613360	T	C	-0.0247	0.3963	0.0042	2.77e-09	0.000291924	141.264
Moderate-to-vigorous intensity physical activity during leisure time	rs9903845	A	C	-0.02	0.3104	0.0034	6.05e-09	0.000171241	103.487
Sedentary behavior at work	rs13316695	C	G	-0.0354	0.7075	0.0061	6.31e-09	0.000518667	147.624
Sedentary behavior at work	rs1446951	A	C	-0.0243	0.566	0.0042	1.04e-08	0.000290101	107.645
Sedentary behavior at work	rs2265951	A	G	0.0317	0.312	0.0058	4.6e-08	0.000431411	133.714
Sedentary behavior at work	rs4518438	T	C	0.026	0.468	0.0042	4.41e-10	0.000336616	124.911
Sedentary behavior at work	rs4596363	A	G	-0.0327	0.3116	0.0058	1.56e-08	0.000458737	145.705
Sedentary behavior at work	rs79248502	C	G	-0.0655	0.9407	0.0118	3.03e-08	0.00047865	136.229
Sedentary behavior at work	rs8450	A	G	-0.0315	0.3048	0.005	2.47e-10	0.00042051	125.18
Sedentary behavior at work	rs995638	A	G	-0.0237	0.3939	0.0043	2.53e-08	0.000268199	99.4925
