# Supplementary material for: Sedentary Behavior, Physical Activity, and Hypertension: Genetic Liability and the Role of Metabolic Factors
Source: Clin Cardiol. 2026 Jun 15;49(6):e70380. doi: 10.1002/clc.70380 (PMC13267988; doi:10.1002/clc.70380)
Supplement: Supplementary file 6 — Table S4: Exposure‐level summary of instrument strength for the final MR instruments. [file CLC-49-e70380-s003.xlsx]

## Sheet: Table S4
Table S4 Exposure-level summary of instrument strength for the final MR instruments
Exposure	Final SNPs used in MR	Mean F-statistic	Cumulative R²
Leisure screen time	81	130.036	0.0215084
Moderate-to-vigorous intensity physical activity during leisure time	13	141.076	0.00361209
Sedentary behavior at work	8	127.563	0.00320289
Notes
Final SNPs, mean F-statistics, and cumulative R² are summarized from the SNP-level data in TableS3.
Cumulative R² was obtained by summing SNP-level R² values within each exposure after clumping and harmonization.
All mean F-statistics are >10, supporting adequate instrument strength.
