# Supplementary material for: Sedentary Behavior, Physical Activity, and Hypertension: Genetic Liability and the Role of Metabolic Factors
Source: Clin Cardiol. 2026 Jun 15;49(6):e70380. doi: 10.1002/clc.70380 (PMC13267988; doi:10.1002/clc.70380)
Supplement: Supplementary file 7 — Table S5: The results of MR analysis. [file CLC-49-e70380-s008.xlsx]

## Sheet: TableS5
Table S5 The results of MR analysis
exposure	outcome	method	nsnp	b	se	pval	or	or_lci95	or_uci95	Q_df	Q_pval	egger_intercept	se	pval	RSSobs	Global Test
Leisure screen time	Hypertension	Inverse variance weighted	95	0.196064	0.054686	0.000336732	1.2166	1.09295	1.35425	93	0.000340577	0.00553295	0.0068145	0.4189	150.623	0.000333333
Leisure screen time	Hypertension	MR Egger	95	-0.00683186	0.255826	0.978752	0.993191	0.601547	1.63982
Leisure screen time	Hypertension	Weighted median	95	0.159951	0.0685301	0.0195946	1.17345	1.02596	1.34215
Leisure screen time	Hypertension	Weighted mode	95	0.169329	0.159653	0.291585	1.18451	0.866243	1.61971
Leisure screen time(Outlier-corrected )	Hypertension	Inverse variance weighted	81	0.16597	0.0474605	0.000470494	1.18054	1.07567	1.29562	79	0.830067	-0.00249857	0.00605084	0.680777	68.7493	0.861667
Leisure screen time(Outlier-corrected )	Hypertension	MR Egger	81	0.258784	0.229727	0.263369	1.29535	0.825736	2.03206
Leisure screen time(Outlier-corrected )	Hypertension	Weighted median	81	0.154183	0.0681756	0.0237251	1.1667	1.02077	1.3335
Leisure screen time(Outlier-corrected )	Hypertension	Weighted mode	81	0.185607	0.156641	0.239558	1.20395	0.885671	1.6366
Moderate-to-vigorous intensity physical activity during leisure time	Hypertension	Inverse variance weighted	13	-0.236016	0.123489	0.0559739	0.789768	0.619989	1.00604	11	0.387776	-0.0174103	0.0166749	0.31884	15.173	0.388667
Moderate-to-vigorous intensity physical activity during leisure time	Hypertension	MR Egger	13	0.455551	0.673683	0.512875	1.57704	0.421107	5.90601
Moderate-to-vigorous intensity physical activity during leisure time	Hypertension	Weighted median	13	-0.180273	0.156659	0.249842	0.835043	0.614268	1.13517
Moderate-to-vigorous intensity physical activity during leisure time	Hypertension	Weighted mode	13	-0.183366	0.259589	0.493446	0.832464	0.500493	1.38462
Sedentary behavior at work	Hypertension	Inverse variance weighted	8	-0.0701264	0.152606	0.645857	0.932276	0.691263	1.25732	6	0.0789774	-0.00333777	0.0211177	0.879598	15.5053	0.125
Sedentary behavior at work	Hypertension	MR Egger	8	0.0328504	0.671968	0.962596	1.0334	0.27687	3.85707
Sedentary behavior at work	Hypertension	Weighted median	8	-0.070029	0.176148	0.690956	0.932367	0.660156	1.31682
Sedentary behavior at work	Hypertension	Weighted mode	8	0.000230816	0.329234	0.99946	1.00023	0.524627	1.907
