# Supplementary material for: Sedentary Behavior, Physical Activity, and Hypertension: Genetic Liability and the Role of Metabolic Factors
Source: Clin Cardiol. 2026 Jun 15;49(6):e70380. doi: 10.1002/clc.70380 (PMC13267988; doi:10.1002/clc.70380)
Supplement: Supplementary file 8 — Table S6: The results of mediation MR analysis. [file CLC-49-e70380-s006.xlsx]

## Sheet: TableS6
Table S6 The results of mediation MR analysis
exposure	outcome	method	nsnp	b	se	pval	or	or_lci95	or_uci95	Q_df	Q_pval	egger_intercept	se	pval
Leisure screen time	Hypertension	Inverse variance weighted	81	0.16597	0.0474605	0.000470494	1.18054	1.07567	1.29562	79	0.830067	-0.00249857	0.00605084	0.680777
Leisure screen time	body mass index	Inverse variance weighted	28	0.148403	0.0248904	2.49e-09	1.15998	1.10475	1.21797	26	8.53e-06	0.00115128	0.00429228	0.790646
body mass index	Hypertension	Inverse variance weighted	471	0.612707	0.039655	7.44e-54	1.84542	1.70742	1.99458	469	3.02e-12	-0.0012749	0.00179103	0.476929
Leisure screen time	Hypertension	Inverse variance weighted	81	0.16597	0.0474605	0.000470494	1.18054	1.07567	1.29562	79	0.830067	-0.00249857	0.00605084	0.680777
Leisure screen time	Type 2 diabetes	Inverse variance weighted	41	0.196192	0.0546996	0.000334873	1.21676	1.09306	1.35446	39	0.550298	5.47e-05	0.00616224	0.99296
Type 2 diabetes	Hypertension	Inverse variance weighted	112	0.123948	0.0212998	5.91e-09	1.13196	1.08567	1.18021	110	5.24e-09	0.00648462	0.00359264	0.0738145
Leisure screen time	Hypertension	Inverse variance weighted	81	0.16597	0.0474605	0.000470494	1.18054	1.07567	1.29562	79	0.830067	-0.00249857	0.00605084	0.680777
Leisure screen time	hyperlipidemia	Inverse variance weighted	74	0.00427113	0.000949857	6.9e-06	1.00428	1.00241	1.00615	72	0.249105	6.47e-05	0.000124879	0.605922
